# Supplementary material for: Prediction of miRNA-disease Associations using an Evolutionary Tuned Latent Semantic Analysis
Source: Sci Rep. 2017 Sep 5;7:10548. doi: 10.1038/s41598-017-10065-y (PMC5585369; doi:10.1038/s41598-017-10065-y)
Supplement: Supplementary file 2 — Supplementary Table S1 [file 41598_2017_10065_MOESM2_ESM.xls]

## Sheet: S1
disease	nb_assoc	average score
Adenocarcinoma	56	0.925065
Adenoviridae Infections	74	0.797282
Adrenocortical Carcinoma	63	0.914354
Alzheimer Disease	31	0.917626
Arthritis, Rheumatoid	21	0.916839
Asthma	22	0.965172
Astrocytoma	23	0.907521
Atherosclerosis	26	0.924622
Atrial Fibrillation	21	0.944617
Autistic Disorder	39	0.842339
Azoospermia	21	0.893615
Barrett Esophagus	21	0.976901
Breast Neoplasms	241	0.858486
Carcinoma	48	0.924379
Carcinoma, Basal Cell	33	0.862955
Carcinoma, Hepatocellular	249	0.824832
Carcinoma, Non-Small-Cell Lung	113	0.887703
Carcinoma, Renal Cell	132	0.882489
Carcinoma, Squamous Cell	94	0.888072
Cardiomyopathy, Hypertrophic	24	0.977994
Colonic Neoplasms	91	0.876059
Colorectal Neoplasms	171	0.867811
Coronary Artery Disease	21	0.889581
Crohn Disease	21	0.89979
Diabetes Mellitus, Type 2	20	0.870968
Endometrial Neoplasms	63	0.935732
Endometriosis	70	0.886082
Eosinophilic Esophagitis	30	0.903883
Esophageal Neoplasms	82	0.827541
Gastrointestinal Neoplasms	33	0.919401
Glioblastoma	118	0.871837
Glioma	86	0.926501
Head and Neck Neoplasms	79	0.906947
Heart Failure	138	0.847312
Hepatitis B	35	0.86644
Hepatitis C	38	0.909165
Hodgkin Disease	29	0.978667
Hypertension	23	0.904493
Hypertrophy	28	0.986328
Infertility, Male	20	0.829917
Inflammation	32	0.966899
Laryngeal Neoplasms	30	0.880277
Leukemia	41	0.885586
Leukemia, Lymphocytic, Chronic, B-Cell	50	0.938762
Leukemia, Myeloid, Acute	77	0.906011
Liver Cirrhosis	23	0.917538
Liver Neoplasms	20	0.839101
Lung Neoplasms	156	0.926306
Lupus Erythematosus, Systemic	30	0.916893
Lupus Vulgaris	62	0.712669
Lymphoma	57	0.899353
Lymphoma, B-Cell	35	0.976996
Medulloblastoma	77	0.868827
Melanoma	165	0.875131
Mesothelioma	36	0.949967
Mouth Neoplasms	30	0.915659
Multiple Myeloma	35	0.880325
Multiple Sclerosis	27	0.842321
Muscular Disorders, Atrophic	52	0.85323
Myelodysplastic Syndromes	42	0.93747
Myocardial Infarction	37	0.923534
Myotonic Dystrophy	25	0.954602
Nasopharyngeal Neoplasms	45	0.940896
Neoplasms	132	0.944425
Neoplasms, Squamous Cell	37	0.892441
Neuroblastoma	48	0.87127
Osteosarcoma	51	0.937249
Ovarian Neoplasms	130	0.905661
Pancreatic Neoplasms	118	0.924761
Parkinson Disease	36	0.918227
Pre-Eclampsia	37	0.872723
Precursor Cell Lymphoblastic Leukemia-Lymphoma	25	0.944371
Prostatic Neoplasms	135	0.872066
Rectal Neoplasms	25	0.751992
Retinoblastoma	45	0.936884
Salivary Gland Neoplasms	25	0.761154
Sarcoma, Kaposi	20	0.949824
Schizophrenia	42	0.922067
Stomach Neoplasms	207	0.848175
Thyroid Neoplasms	57	0.902977
Tuberculosis, Pulmonary	33	0.832584
Urinary Bladder Neoplasms	106	0.899958
Uterine Cervical Neoplasms	61	0.917601
AVERAGE		0.897013
