# Supplementary material for: Prediction of miRNA-disease Associations using an Evolutionary Tuned Latent Semantic Analysis
Source: Sci Rep. 2017 Sep 5;7:10548. doi: 10.1038/s41598-017-10065-y (PMC5585369; doi:10.1038/s41598-017-10065-y)
Supplement: Supplementary file 3 — Supplementary Table S2 [file 41598_2017_10065_MOESM3_ESM.xls]

## Sheet: S2
disease	miRNA	Reference	Remove	Reason
Adenoviridae Infections	hsa-mir-655	20634878	YES	RNA-SEQ Experiment with low depth
Adenoviridae Infections	hsa-mir-320c-2	20634878	YES	RNA-SEQ Experiment with low depth
Adenoviridae Infections	hsa-mir-505	20634878	YES	RNA-SEQ Experiment with low depth
Breast Neoplasms	hsa-mir-2355	22242178	YES	circulating miRNA
Breast Neoplasms	hsa-mir-505	22051041	YES	Does not treat variations of miRNA expression between healthy and sick cases
Breast Neoplasms	hsa-mir-4306	22242178	YES	circulating miRNA
Breast Neoplasms	hsa-mir-1469	22242178	YES	circulating miRNA
Breast Neoplasms	hsa-mir-3186	22242178	YES	circulating miRNA
Breast Neoplasms	hsa-mir-632	22710984	YES	Use of immortalized cell line as control (MCF10A)
Breast Neoplasms	hsa-mir-718	22242178	YES	circulating miRNA
Breast Neoplasms	hsa-mir-1323	22242178	YES	circulating miRNA
Breast Neoplasms	hsa-mir-4257	22242178	YES	circulating miRNA
Breast Neoplasms	hsa-mir-1258	23415719	YES	Does not treat variations of miRNA expression between healthy and sick cases
Breast Neoplasms	hsa-mir-510	18922924	YES	Does not treat variations of miRNA expression between healthy and sick cases
Breast Neoplasms	hsa-mir-3130-2	22242178	YES	circulating miRNA
Breast Neoplasms	hsa-mir-450b	21953071	NO
Breast Neoplasms	hsa-mir-3130-1	22242178	YES	circulating miRNA
Carcinoma, Hepatocellular	hsa-mir-1234		YES	Does not treat variations of miRNA expression between healthy and sick cases
Carcinoma, Hepatocellular	hsa-mir-1202	21298008	YES	Use of control tissue from a sick patient
Carcinoma, Hepatocellular	hsa-mir-1301	22159405	YES	Does not treat variations of miRNA expression between healthy and sick cases
Carcinoma, Hepatocellular	hsa-mir-522	21998738	YES	Does not treat variations of miRNA expression between healthy and sick cases
Carcinoma, Hepatocellular	hsa-mir-527	22027761	YES	Does not treat variations of miRNA expression between healthy and sick cases
Carcinoma, Hepatocellular	hsa-mir-612	23478189	YES	Does not treat variations of miRNA expression between healthy and sick cases
Carcinoma, Hepatocellular	hsa-mir-1231	22824466	YES	Bioinformatic predictions
Carcinoma, Hepatocellular	hsa-mir-1249	21998738	YES	Does not treat variations of miRNA expression between healthy and sick cases
Carcinoma, Hepatocellular	hsa-mir-500b	22027761	YES	Does not treat variations of miRNA expression between healthy and sick cases
Carcinoma, Non-Small-Cell Lung	hsa-mir-3940	23228962	YES	Use of control tissue from a sick patient
Carcinoma, Non-Small-Cell Lung	hsa-mir-1254-1	21258252	YES	circulating miRNA
Carcinoma, Non-Small-Cell Lung	hsa-mir-1258	23228962	YES	Use of control tissue from a sick patient
Carcinoma, Renal Cell	hsa-mir-655	22440013	YES	circulating miRNA
Carcinoma, Renal Cell	hsa-mir-760	22440013	YES	circulating miRNA
Carcinoma, Squamous Cell	hsa-mir-499b	22761899	YES	Does not treat variations of miRNA expression between healthy and sick cases
Carcinoma, Squamous Cell	hsa-mir-504	21927029	YES	Does not treat variations of miRNA expression between healthy and sick cases
Colonic Neoplasms	hsa-mir-552	20859756	YES	Does not treat variations of miRNA expression between healthy and sick cases
Colorectal Neoplasms	hsa-mir-1273c	22348132	YES	Does not treat variations of miRNA expression between healthy and sick cases
Colorectal Neoplasms	hsa-mir-1275	21722265	YES	Does not treat variations of miRNA expression between healthy and sick cases
Colorectal Neoplasms	hsa-mir-567	22348132	YES	Does not treat variations of miRNA expression between healthy and sick cases
Colorectal Neoplasms	hsa-mir-1179	21174058	YES	Does not treat variations of miRNA expression between healthy and sick cases
Endometriosis	hsa-mir-873	21436257	NO
Endometriosis	hsa-mir-504	21436257	NO
Esophageal Neoplasms	hsa-mir-593	21170987	NO
Esophageal Neoplasms	hsa-mir-758	21743970	YES	Does not treat variations of miRNA expression between healthy and sick cases
Esophageal Neoplasms	hsa-mir-766	21743970	YES	Does not treat variations of miRNA expression between healthy and sick cases
Glioblastoma	hsa-mir-1260a	22074483	YES	Does not treat variations of miRNA expression between healthy and sick cases
Glioblastoma	hsa-mir-1305	22074483	YES	Does not treat variations of miRNA expression between healthy and sick cases
Glioblastoma	hsa-mir-873	25670861	NO
Glioblastoma	hsa-mir-3163	22074483	YES	Does not treat variations of miRNA expression between healthy and sick cases
Heart Failure	hsa-mir-507	17606841	YES	Statistically invalid variation (p> 5%)
Heart Failure	hsa-mir-500a	17606841	YES	Statistically invalid variation (p> 5%)
Laryngeal Neoplasms	hsa-mir-487a	20806854	N/A	Chinese article
Leukemia	hsa-mir-660	19022373	YES	Does not treat variations of miRNA expression between healthy and sick cases
Leukemia	hsa-mir-575	19022373	YES	Does not treat variations of miRNA expression between healthy and sick cases
Leukemia, Myeloid, Acute	hsa-mir-3151	22529287	YES	circulating miRNA
Lung Neoplasms	hsa-mir-1297	23071539	YES	Does not treat variations of miRNA expression between healthy and sick cases
Lupus Erythematosus, Systemic	hsa-mir-3148	23468661	YES	Does not treat variations of miRNA expression between healthy and sick cases
Melanoma	hsa-mir-518e	20529253	YES	circulating miRNA
Melanoma	hsa-mir-621	20529253	YES	circulating miRNA
Melanoma	hsa-mir-933	22551973	YES	Does not treat variations of miRNA expression between healthy and sick cases
Melanoma	hsa-mir-517a	20529253	YES	circulating miRNA
Muscular Disorders, Atrophic	hsa-mir-501	17942673	NO
Myelodysplastic Syndromes	hsa-mir-632	21703983	NO
Neuroblastoma	hsa-mir-628	20466808	YES	Does not treat variations of miRNA expression between healthy and sick cases
Ovarian Neoplasms	hsa-mir-1299	21939554	YES	Does not treat variations of miRNA expression between healthy and sick cases
Pre-Eclampsia	hsa-mir-518c	22203747	YES	RNA-SEQ Experiment with low depth
Prostatic Neoplasms	hsa-mir-1256	22805767	YES	Does not treat variations of miRNA expression between healthy and sick cases
Prostatic Neoplasms	hsa-mir-1296	20332239	YES	Does not treat variations of miRNA expression between healthy and sick cases
Prostatic Neoplasms	hsa-mir-647	21703393	YES	Does not treat variations of miRNA expression between healthy and sick cases
Prostatic Neoplasms	hsa-mir-616	21224345	YES	Does not treat variations of miRNA expression between healthy and sick cases
Prostatic Neoplasms	hsa-mir-521-1	18668526	YES	Does not treat variations of miRNA expression between healthy and sick cases
Prostatic Neoplasms	hsa-mir-521-2	18668526	YES	Does not treat variations of miRNA expression between healthy and sick cases
Stomach Neoplasms	hsa-mir-591	22112324	YES	Does not treat variations of miRNA expression between healthy and sick cases
Stomach Neoplasms	hsa-mir-518f	22112324	YES	Does not treat variations of miRNA expression between healthy and sick cases
Stomach Neoplasms	hsa-mir-551a	22469786	NO
Stomach Neoplasms	hsa-mir-577	22112324	YES	Does not treat variations of miRNA expression between healthy and sick cases
Stomach Neoplasms	hsa-mir-595	22112324	YES	Does not treat variations of miRNA expression between healthy and sick cases
Stomach Neoplasms	hsa-mir-1228	23554909	YES	Use of immortalized cell line as control
Stomach Neoplasms	hsa-mir-658	22112324	YES	Does not treat variations of miRNA expression between healthy and sick cases
Stomach Neoplasms	hsa-mir-938	22537748	YES	Does not treat variations of miRNA expression between healthy and sick cases
Stomach Neoplasms	hsa-mir-605	21976437	YES	Annotation error: « Neither miR-149 nor miR-605 expression showed significant differences among the different pathological types. »
Stomach Neoplasms	hsa-mir-610	22189055	YES	Does not treat variations of miRNA expression between healthy and sick cases
Stomach Neoplasms	hsa-mir-601	22112324	YES	Does not treat variations of miRNA expression between healthy and sick cases
Stomach Neoplasms	hsa-mir-570	23430453, 2219047	YES	Does not treat variations of miRNA expression between healthy and sick cases
Stomach Neoplasms	hsa-mir-544a	22934698	YES	Does not treat variations of miRNA expression between healthy and sick cases
Stomach Neoplasms	hsa-mir-524	22112324	YES	Does not treat variations of miRNA expression between healthy and sick cases
Urinary Bladder Neoplasms	hsa-mir-944	22954303	YES	Does not treat variations of miRNA expression between healthy and sick cases
Urinary Bladder Neoplasms	hsa-mir-1227	21138856	YES	Does not treat variations of miRNA expression between healthy and sick cases
