# Supplementary material for: Prediction of miRNA-disease Associations using an Evolutionary Tuned Latent Semantic Analysis
Source: Sci Rep. 2017 Sep 5;7:10548. doi: 10.1038/s41598-017-10065-y (PMC5585369; doi:10.1038/s41598-017-10065-y)
Supplement: Supplementary file 4 — Supplementary Table S3 [file 41598_2017_10065_MOESM4_ESM.xls]

## Sheet: S3
disease	nb_assoc	average score
Breast Neoplasms	211	0.895429
Stomach Neoplasms	193	0.872984
Carcinoma, Hepatocellular	173	0.869762
Colorectal Neoplasms	161	0.859242
Lung Neoplasms	151	0.908997
Prostatic Neoplasms	125	0.890006
Melanoma	123	0.91885
Ovarian Neoplasms	121	0.898644
Pancreatic Neoplasms	116	0.911635
Glioblastoma	110	0.869395
Carcinoma, Renal Cell	104	0.91258
Urinary Bladder Neoplasms	93	0.90904
Carcinoma, Squamous Cell	90	0.880724
Leukemia, Myeloid, Acute	73	0.898869
Heart Failure	69	0.83618
AVERAGE		0.888822
