# Supplementary material for: Prediction of miRNA-disease Associations using an Evolutionary Tuned Latent Semantic Analysis
Source: Sci Rep. 2017 Sep 5;7:10548. doi: 10.1038/s41598-017-10065-y (PMC5585369; doi:10.1038/s41598-017-10065-y)
Supplement: Supplementary file 5 — Supplementary Table S4 [file 41598_2017_10065_MOESM5_ESM.xls]

## Sheet: S4
disease	nb_assoc	average score
Adenocarcinoma	55	0.911791
Adrenocortical Carcinoma	62	0.88533
Alzheimer Disease	31	0.906247
Arthritis, Rheumatoid	20	0.894166
Asthma	22	0.95243
Astrocytoma	23	0.873105
Atherosclerosis	26	0.907222
Atrial Fibrillation	20	0.914202
Autistic Disorder	38	0.811809
Azoospermia	21	0.885307
Breast Neoplasms	211	0.895429
Carcinoma	48	0.9141
Carcinoma, Basal Cell	33	0.863153
Carcinoma, Hepatocellular	173	0.869762
Carcinoma, Non-Small-Cell Lung	107	0.883326
Carcinoma, Renal Cell	104	0.91258
Carcinoma, Squamous Cell	90	0.880724
Cardiomyopathy, Hypertrophic	24	0.966427
Colonic Neoplasms	78	0.89903
Colorectal Neoplasms	161	0.859242
Coronary Artery Disease	21	0.856942
Crohn Disease	21	0.896038
Endometrial Neoplasms	63	0.917406
Endometriosis	69	0.882133
Eosinophilic Esophagitis	29	0.878264
Esophageal Neoplasms	66	0.856337
Gastrointestinal Neoplasms	33	0.897939
Glioblastoma	110	0.869395
Glioma	86	0.917298
Head and Neck Neoplasms	78	0.884242
Heart Failure	69	0.83618
Hepatitis B	34	0.8765
Hepatitis C	38	0.89798
Hodgkin Disease	29	0.976864
Hypertension	23	0.883513
Hypertrophy	28	0.982707
Infertility, Male	20	0.843775
Inflammation	31	0.9589
Leukemia	33	0.925829
Leukemia, Lymphocytic, Chronic, B-Cell	50	0.927436
Leukemia, Myeloid, Acute	73	0.898869
Liver Cirrhosis	23	0.924704
Lung Neoplasms	151	0.908997
Lupus Erythematosus, Systemic	29	0.944139
Lymphoma	55	0.881821
Lymphoma, B-Cell	35	0.971004
Medulloblastoma	74	0.850161
Melanoma	123	0.91885
Mesothelioma	36	0.939109
Mouth Neoplasms	29	0.889584
Multiple Myeloma	34	0.885215
Multiple Sclerosis	27	0.853767
Muscular Disorders, Atrophic	52	0.824489
Myelodysplastic Syndromes	42	0.927724
Myocardial Infarction	37	0.892248
Myotonic Dystrophy	25	0.933839
Nasopharyngeal Neoplasms	45	0.92261
Neoplasms	132	0.928008
Neoplasms, Squamous Cell	37	0.850726
Neuroblastoma	47	0.862438
Osteosarcoma	51	0.918856
Ovarian Neoplasms	121	0.898644
Pancreatic Neoplasms	116	0.911635
Parkinson Disease	36	0.916993
Pre-Eclampsia	36	0.877513
Precursor Cell Lymphoblastic Leukemia-Lymphoma	25	0.931653
Prostatic Neoplasms	125	0.890006
Retinoblastoma	45	0.927133
Sarcoma, Kaposi	20	0.943056
Schizophrenia	40	0.907419
Stomach Neoplasms	193	0.872984
Thyroid Neoplasms	57	0.867848
Tuberculosis, Pulmonary	32	0.814109
Urinary Bladder Neoplasms	93	0.90904
Uterine Cervical Neoplasms	60	0.901191
AVERAGE		0.897966
