# Supplementary material for: Prediction of miRNA-disease Associations using an Evolutionary Tuned Latent Semantic Analysis
Source: Sci Rep. 2017 Sep 5;7:10548. doi: 10.1038/s41598-017-10065-y (PMC5585369; doi:10.1038/s41598-017-10065-y)
Supplement: Supplementary file 6 — Supplementary Table S5 [file 41598_2017_10065_MOESM6_ESM.xls]

## Sheet: S5
Disease	miRNA	Reference
Melanoma	hsa-mir-1-2
Ovarian Neoplasms	hsa-mir-1-2
Colorectal Neoplasms	hsa-mir-106b	26223867
Lung Neoplasms	hsa-mir-106b	25028925
Glioma	hsa-mir-125b-2	25502291
Lung Neoplasms	hsa-mir-125b-2	26388699
Carcinoma, Hepatocellular	hsa-mir-1271	22865282
Carcinoma, Hepatocellular	hsa-mir-1303
Adenocarcinoma	hsa-mir-133a-1	27080237
Lung Neoplasms	hsa-mir-133a-2	27282282
Adrenocortical Carcinoma	hsa-mir-133b
Esophageal Neoplasms	hsa-mir-133b	25280517
Carcinoma	hsa-mir-146a
Alzheimer Disease	hsa-mir-155	27239545
Glioma	hsa-mir-155	25672607
Hepatitis B	hsa-mir-155	27110261
Osteosarcoma	hsa-mir-155	27041566
Precursor Cell Lymphoblastic Leukemia-Lymphoma	hsa-mir-155	27294145
Prostatic Neoplasms	hsa-mir-155	25339368
Carcinoma	hsa-mir-17	27774777
Carcinoma, Squamous Cell	hsa-mir-17	27508097
Autistic Disorder	hsa-mir-181c	25986729
Adenocarcinoma	hsa-mir-188
Adrenocortical Carcinoma	hsa-mir-188
Alzheimer Disease	hsa-mir-188	25378159
Asthma	hsa-mir-188
Astrocytoma	hsa-mir-188
Atherosclerosis	hsa-mir-188
Atrial Fibrillation	hsa-mir-188
Carcinoma, Hepatocellular	hsa-mir-188	25998163
Carcinoma, Non-Small-Cell Lung	hsa-mir-188
Carcinoma, Renal Cell	hsa-mir-188
Cardiomyopathy, Hypertrophic	hsa-mir-188
Colorectal Neoplasms	hsa-mir-188	27601590
Coronary Artery Disease	hsa-mir-188
Crohn Disease	hsa-mir-188
Endometrial Neoplasms	hsa-mir-188
Gastrointestinal Neoplasms	hsa-mir-188
Glioblastoma	hsa-mir-188
Head and Neck Neoplasms	hsa-mir-188
Hepatitis C	hsa-mir-188
Hodgkin Disease	hsa-mir-188
Hypertension	hsa-mir-188
Hypertrophy	hsa-mir-188
Liver Cirrhosis	hsa-mir-188
Lupus Erythematosus, Systemic	hsa-mir-188
Lymphoma, B-Cell	hsa-mir-188
Melanoma	hsa-mir-188
Mouth Neoplasms	hsa-mir-188
Myocardial Infarction	hsa-mir-188	25858075
Myotonic Dystrophy	hsa-mir-188
Neoplasms	hsa-mir-188
Neoplasms, Squamous Cell	hsa-mir-188	26490981
Osteosarcoma	hsa-mir-188
Ovarian Neoplasms	hsa-mir-188
Parkinson Disease	hsa-mir-188
Schizophrenia	hsa-mir-188
Thyroid Neoplasms	hsa-mir-188
Urinary Bladder Neoplasms	hsa-mir-188
Uterine Cervical Neoplasms	hsa-mir-188
Adenocarcinoma	hsa-mir-18a	26950485
Urinary Bladder Neoplasms	hsa-mir-196a-1
Lung Neoplasms	hsa-mir-199a-2	24022342
Pancreatic Neoplasms	hsa-mir-199a-2	26918939
Mesothelioma	hsa-mir-19a	26765063
Adrenocortical Carcinoma	hsa-mir-21	21859927
Hepatitis B	hsa-mir-21	27571873
Leukemia, Myeloid, Acute	hsa-mir-21	26458312
Myotonic Dystrophy	hsa-mir-21
Nasopharyngeal Neoplasms	hsa-mir-21	25031780
Precursor Cell Lymphoblastic Leukemia-Lymphoma	hsa-mir-21	26439034
Schizophrenia	hsa-mir-21	27512922
Colorectal Neoplasms	hsa-mir-2110
Adrenocortical Carcinoma	hsa-mir-221
Carcinoma, Squamous Cell	hsa-mir-221	22618509
Urinary Bladder Neoplasms	hsa-mir-23b	27064870
Carcinoma, Renal Cell	hsa-mir-25
Prostatic Neoplasms	hsa-mir-29a	24820027
Urinary Bladder Neoplasms	hsa-mir-29a
Pancreatic Neoplasms	hsa-mir-29b-2	21646425
Schizophrenia	hsa-mir-29b-2	27613806
Urinary Bladder Neoplasms	hsa-mir-29b-2	21223810
Urinary Bladder Neoplasms	hsa-mir-300	21223810
Adenocarcinoma	hsa-mir-34a	27458977
Carcinoma, Non-Small-Cell Lung	hsa-mir-361	27779659
Medulloblastoma	hsa-mir-361
Prostatic Neoplasms	hsa-mir-409	25065597
Carcinoma, Hepatocellular	hsa-mir-499b
Carcinoma, Hepatocellular	hsa-mir-500a
Carcinoma, Hepatocellular	hsa-mir-517c	23142219
Glioma	hsa-mir-544a
Stomach Neoplasms	hsa-mir-622	21528065
Leukemia, Myeloid, Acute	hsa-mir-628	22015065
Pancreatic Neoplasms	hsa-mir-630
Carcinoma, Hepatocellular	hsa-mir-637	21809363
Colorectal Neoplasms	hsa-mir-646
Stomach Neoplasms	hsa-mir-658	19175831
Colorectal Neoplasms	hsa-mir-760	27698796
Adenocarcinoma	hsa-mir-765
Alzheimer Disease	hsa-mir-765
Arthritis, Rheumatoid	hsa-mir-765
Asthma	hsa-mir-765
Astrocytoma	hsa-mir-765
Autistic Disorder	hsa-mir-765
Carcinoma, Hepatocellular	hsa-mir-765	27062697
Carcinoma, Non-Small-Cell Lung	hsa-mir-765
Cardiomyopathy, Hypertrophic	hsa-mir-765
Coronary Artery Disease	hsa-mir-765
Endometrial Neoplasms	hsa-mir-765
Hepatitis C	hsa-mir-765	25707620
Hodgkin Disease	hsa-mir-765
Leukemia	hsa-mir-765
Leukemia, Lymphocytic, Chronic, B-Cell	hsa-mir-765
Liver Cirrhosis	hsa-mir-765
Lymphoma	hsa-mir-765
Lymphoma, B-Cell	hsa-mir-765
Myotonic Dystrophy	hsa-mir-765
Osteosarcoma	hsa-mir-765
Ovarian Neoplasms	hsa-mir-765
Pre-Eclampsia	hsa-mir-765
Schizophrenia	hsa-mir-765
Glioblastoma	hsa-mir-873	25670861
Carcinoma, Squamous Cell	hsa-mir-9-2	24141785
Ovarian Neoplasms	hsa-mir-9-2	27612152
Glioma	hsa-mir-9-3
Adenocarcinoma	hsa-mir-96	27044381
