# Supplementary material for: Prediction of miRNA-disease Associations using an Evolutionary Tuned Latent Semantic Analysis
Source: Sci Rep. 2017 Sep 5;7:10548. doi: 10.1038/s41598-017-10065-y (PMC5585369; doi:10.1038/s41598-017-10065-y)
Supplement: Supplementary file 7 — Supplementary Table S6 [file 41598_2017_10065_MOESM7_ESM.xls]

## Sheet: S6
miRNA	Disease
hsa-mir-1-2	Melanoma
	Ovarian Neoplasms
hsa-mir-1303	Carcinoma, Hepatocellular
hsa-mir-133b	Adrenocortical Carcinoma
hsa-mir-146a	Carcinoma
hsa-mir-188	Adenocarcinoma
	Adrenocortical Carcinoma
	Asthma
	Astrocytoma
	Atherosclerosis
	Atrial Fibrillation
	Carcinoma, Non-Small-Cell Lung
	Carcinoma, Renal Cell
	Cardiomyopathy, Hypertrophic
	Coronary Artery Disease
	Crohn Disease
	Endometrial Neoplasms
	Gastrointestinal Neoplasms
	Glioblastoma
	Head and Neck Neoplasms
	Hepatitis C
	Hodgkin Disease
	Hypertension
	Hypertrophy
	Liver Cirrhosis
	Lupus Erythematosus, Systemic
	Lymphoma, B-Cell
	Melanoma
	Mouth Neoplasms
	Myotonic Dystrophy
	Osteosarcoma
	Ovarian Neoplasms
	Parkinson Disease
	Schizophrenia
	Thyroid Neoplasms
	Urinary Bladder Neoplasms
	Uterine Cervical Neoplasms
hsa-mir-196a-1	Urinary Bladder Neoplasms
hsa-mir-21	Myotonic Dystrophy
hsa-mir-2110	Colorectal Neoplasms
hsa-mir-221	Adrenocortical Carcinoma
hsa-mir-25	Carcinoma, Renal Cell
hsa-mir-29a	Urinary Bladder Neoplasms
hsa-mir-361	Medulloblastoma
hsa-mir-499b	Carcinoma, Hepatocellular
hsa-mir-500a	Carcinoma, Hepatocellular
hsa-mir-544a	Glioma
hsa-mir-630	Pancreatic Neoplasms
hsa-mir-646	Colorectal Neoplasms
hsa-mir-765	Adenocarcinoma
	Alzheimer Disease
	Arthritis, Rheumatoid
	Asthma
	Astrocytoma
	Autistic Disorder
	Carcinoma, Non-Small-Cell Lung
	Cardiomyopathy, Hypertrophic
	Coronary Artery Disease
	Endometrial Neoplasms
	Hodgkin Disease
	Leukemia
	Leukemia, Lymphocytic, Chronic, B-Cell
	Liver Cirrhosis
	Lymphoma
	Lymphoma, B-Cell
	Myotonic Dystrophy
	Osteosarcoma
	Ovarian Neoplasms
	Pre-Eclampsia
	Schizophrenia
hsa-mir-9-3	Glioma
